# Supplementary material for: Comparative Genomic Analysis Uncovers the Evolutionary Basis of Siliceous Cell Wall Formation Across Diverse Lineages
Source: Biology (Basel). 2026 Jul 10;15(14):1127. doi: 10.3390/biology15141127 (PMC13403384; doi:10.3390/biology15141127)
Supplement: Supplementary file 1 [file biology-15-01127-s001.zip]

Archive with 1 entries (1 files):
- biology-4337938-supplementary.xlsx
