# Supplementary material for: Comparative Genomic Analysis Uncovers the Evolutionary Basis of Siliceous Cell Wall Formation Across Diverse Lineages
Source: Biology (Basel). 2026 Jul 10;15(14):1127. doi: 10.3390/biology15141127 (PMC13403384; doi:10.3390/biology15141127)
Supplement: Supplementary file 1 [file biology-15-01127-s001.zip › biology-4337938-supplementary.xlsx]

## Sheet: Sheet1
Summary of genomes included in this study	Phylum(Class)	Accession	Busco(Gene set)	OrthoDB
Amoebophrya_sp_A120	Alveolata	GCA_905178155.1	C:93.0%[S:86.0%,D:7.0%],F:2.3%,M:4.7%,n:171	alveolata_odb10
Amoebophrya_sp_A25	Alveolata	GCA_905178165.1	C:88.3%[S:80.1%,D:8.2%],F:6.4%,M:5.3%,n:171	alveolata_odb10
Asterionella formosa	Bacillariophyta	GCA_002256025.1	C:98.0%[S:97.0%,D:1.0%],F:1.0%,M:1.0%,n:100	stramenopiles_odb10
Asterochloris_glomerata	Chlorophyta	GCA_937857455.1	C:87.1%[S:86.4%,D:0.7%],F:3.0%,M:9.9%,n:1519	chlorophyta_odb10
Astrephomene_gubernaculifera	Chlorophyta	GCA_021605115.1	C:82.9%[S:81.7%,D:1.2%],F:2.5%,M:14.6%,n:1519	chlorophyta_odb10
Bacillus_anthracis	Bacilus	GCA_000008445.1	C:97.7%[S:97.0%,D:0.7%],F:0.7%,M:1.6%,n:302	bacilli_odb10
Bacillus_cereus	Bacilus	GCA_006094295.1	C:99.4%[S:98.7%,D:0.7%],F:0.7%,M:0.1%,n:302	bacilli_odb10
Bacillus_pacificus	Bacilus	GCA_020861345.1	C:99.7%[S:99.0%,D:0.7%],F:0.0%,M:0.3%,n:302	bacilli_odb10
Bacillus_paramobilis	Bacilus	GCA_038096195.1	C:99.7%[S:99.0%,D:0.7%],F:0.0%,M:0.3%,n:302	bacilli_odb10
Bacillus_paramycoides	Bacilus	GCA_001884235.1	C:100.0%[S:99.3%,D:0.7%],F:0.0%,M:0.0%,n:302	bacilli_odb10
Bacillus_sp_SN10	Bacilus	GCA_002837395.1	C:99.7%[S:98.7%,D:1.0%],F:0.3%,M:0.0%,n:302	bacilli_odb10
Bacillus_thuringiensis	Bacilus	GCA_000161615.1	C:96.7%[S:96.0%,D:0.7%],F:2.0%,M:1.3%,n:302	bacilli_odb10
Bacillus_tropicus	Bacilus	GCA_031357045.1	C:99.7%[S:98.7%,D:1.0%],F:0.0%,M:0.3%,n:302	bacilli_odb10
Bacillus_wiedmannii	Bacilus	GCA_008807735.1	C:99.7%[S:99.0%,D:0.7%],F:0.0%,M:0.3%,n:302	bacilli_odb10
Bathycoccus_prasinos	Chlorophyta	GCA_002220235.1	C:97.1%[S:96.7%,D:0.4%],F:0.7%,M:2.2%,n:1519	chlorophyta_odb10
Caulerpa_lentillifera	Chlorophyta	https://phycocosm.jgi.doe.gov/Caulen1/Caulen1.home.html	C:83.3%[S:74.4%,D:8.9%],F:2.6%,M:14.1%,n:1519	chlorophyta_odb10
Chara_braunii	Streptophyta	GCA_003427395.1	C:78.8%[S:73.7%,D:5.1%],F:11.4%,M:9.8%,n:255	eukaryota_odb10
Chaetoceros tenuissimus	Bacillariophyta	GCA_021927905.1	C:96.0%[S:91.0%,D:5.0%],F:0.0%,M:4.0%,n:100	stramenopiles_odb10
Conticribra guillardii	Bacillariophyta	GCA_036939335.1	C:76.9%[S:74.9%,D:2.0%],F:9.4%,M:13.7%,n:100	stramenopiles_odb10
Craspedostauros australis	Bacillariophyta	GCA_030167865.1	C:81.1%[S:78.4%,D:2.7%],F:5.1%,M:13.8%,n:100	stramenopiles_odb10
Cylindrotheca closterium	Bacillariophyta	GCA_933822405.4	C:97.0%[S:95.0%,D:2.0%],F:1.0%,M:2.0%,n:100	stramenopiles_odb10
Cyclotella cryptica	Bacillariophyta	GCA_036939815.1	C:98.0%[S:94.0%,D:4.0%],F:2.0%,M:0.0%,n:100	stramenopiles_odb10
Cyclostephanos invisitatus	Bacillariophyta	GCA_036939675.1	C:73.0%[S:71.4%,D:1.6%],F:11.0%,M:16.0%,n:100	stramenopiles_odb10
Detonula confervacea	Bacillariophyta	GCA_036939415.1	C:73.8%[S:72.2%,D:1.6%],F:9.0%,M:17.2%,n:100	stramenopiles_odb10
Discostella pseudostelligera	Bacillariophyta	GCA_036939915.1	C:74.9%[S:73.7%,D:1.2%],F:9.0%,M:16.1%,n:100	stramenopiles_odb10
Epithemia pelagica	Bacillariophyta	GCA_946965045.2	C:100.0%[S:92.0%,D:8.0%],F:0.0%,M:0.0%,n:100	stramenopiles_odb10
Fistulifera solaris	Bacillariophyta	GCA_002217885.1	C:100.0%[S:2.0%,D:98.0%],F:0.0%,M:0.0%,n:100	stramenopiles_odb10
Fragilaria crotonensis	Bacillariophyta	GCA_022925895.1	C:75.0%[S:67.0%,D:8.0%],F:5.0%,M:20.0%,n:100	stramenopiles_odb10
Fragilariopsis cylindrus CCMP1102	Bacillariophyta	GCA_900095095.1	C:94.0%[S:93.0%,D:1.0%],F:3.0%,M:3.0%,n:100	stramenopiles_odb10
Galdieria_phlegrea	Rhodophyta	GCA_006232345.1	C:76.5%[S:70.2%,D:6.3%],F:9.4%,M:14.1%,n:255	eukaryota_odb10
Galdieria_sulphuraria	Rhodophyta	GCA_006232345.1	C:77.3%[S:75.7%,D:1.6%],F:8.6%,M:14.1%,n:255	eukaryota_odb10
Gracilariopsis_chorda	Rhodophyta	GCA_003194525.1	C:78.1%[S:75.7%,D:2.4%],F:7.8%,M:14.1%,n:255	eukaryota_odb10
Klebsormidium_nitens	Streptophyta	GCA_000708835.1	C:96.7%[S:96.2%,D:0.5%],F:2.1%,M:1.2%,n:255	eukaryota_odb10
Licmophora abbreviata	Bacillariophyta	GCA_900291995.1	C:97.0%[S:97.0%,D:0.0%],F:1.0%,M:2.0%,n:100	stramenopiles_odb10
Mayamaea pseudoterrestris	Bacillariophyta	GCA_027923505.1	C:95.0%[S:88.0%,D:7.0%],F:1.0%,M:4.0%,n:100	stramenopiles_odb10
Mediolabrus comicus	Bacillariophyta	GCA_036940125.1	C:70.1%[S:67.1%,D:2.7%],F:13.3%,M:16.9%,n:100	stramenopiles_odb10
Minidiscus variabilis	Bacillariophyta	1094192(JGI)	C:76.9%[S:75.3%,D:1.6%],F:9.4%,M:13.7%,n:100	stramenopiles_odb10
Monosiga_brevicollis_MX1-2007	Choanoflagellate	GCA_000002865.1	C:78.8%[S:78.8%,D:0.0%],F:7.5%,M:13.7%,n:255	eukaryota_odb10
Nitzschia inconspicua	Bacillariophyta	GCA_019154785.2	C:100.0%[S:8.0%,D:92.0%],F:0.0%,M:0.0%,n:100	stramenopiles_odb10
Parmales_sp_scaly_parma	Parmales	GCA_030267985.1	C:91.0%[S:89.0%,D:2.0%],F:1.0%,M:8.0%,n:100	stramenopiles_odb10
Phaeodactylum tricornutum	Bacillariophyta	GCF_000150955.2	C:96.0%[S:94.0%,D:2.0%],F:2.0%,M:2.0%,n:100	stramenopiles_odb10
Porosira glacialis	Bacillariophyta	GCA_036939395.1	C:81.2%[S:78.8%,D:2.4%],F:6.7%,M:12.1%,n:100	stramenopiles_odb10
Psammoneis japonica	Bacillariophyta	GCF_000150955.2	C:88.0%[S:81.0%,D:7.0%],F:5.0%,M:7.0%,n:100	stramenopiles_odb10
Pseudo-nitzschia multistriata	Bacillariophyta	GCA_900660405.1	C:99.0%[S:98.0%,D:1.0%],F:1.0%,M:0.0%,n:100	stramenopiles_odb10
Salpingoeca_rosetta	Choanoflagellate	GCA_000188695.1	C:83.1%[S:82.7%,D:0.4%],F:6.7%,M:10.2%,n:255	eukaryota_odb10
Seminavis robusta	Bacillariophyta	GCA_903772945.1	C:99.0%[S:93.0%,D:6.0%],F:0.0%,M:1.0%,n:100	stramenopiles_odb10
Stephanocyclus meneghinianus	Bacillariophyta	GCA_036940045.1	C:100.0%[S:90.0%,D:10.0%],F:0.0%,M:0.0%,n:100	stramenopiles_odb10
Streptococcus_pneumoniae	Bacilus	GCA_001457635.1	C:98.7%[S:98.7%,D:0.0%],F:0.3%,M:1.0%,n:302	bacilli_odb10
Symbiodinium_sp_KB8	Alveolata	GCA_905221625.1	C:89.4%[S:60.2%,D:29.2%],F:4.1%,M:6.5%,n:171	alveolata_odb10
Tetraparma_gracilis	Parmales	GCA_030267505.1	C:75.0%[S:73.0%,D:2.0%],F:13.0%,M:22.0%,n:100	stramenopiles_odb10
Thalassiosira pseudonana CCMP1335	Bacillariophyta	GCF_000149405.2	C:99.0%[S:98.0%,D:1.0%],F:1.0%,M:0.0%,n:100	stramenopiles_odb10
Triparma_columacea	Parmales	GCA_030267965.1	C:78.0%[S:74.0%,D:4.0%],F:14.0%,M:18.0%,n:100	stramenopiles_odb10
Triparma_laevis_f_inornata	Parmales	GCA_012489335.1	C:74.0%[S:72.0%,D:2.0%],F:10.0%,M:16.0%,n:100	stramenopiles_odb10
Triparma_laevis_f_longispina	Parmales	GCA_030267805.1	C:93.0%[S:89.0%,D:4.0%],F:0.0%,M:7.0%,n:100	stramenopiles_odb10
Triparma_retinervis	Parmales	GCA_030267625.1	C:90.0%[S:84.0%,D:6.0%],F:4.0%,M:6.0%,n:100	stramenopiles_odb10
Triparma_strigata	Parmales	GCA_030267945.1	C:94.0%[S:87.0%,D:7.0%],F:0.0%,M:6.0%,n:100	stramenopiles_odb10
Triparma_verrucosa	Parmales	GCA_030267905.1	C:95.0%[S:93.0%,D:2.0%],F:0.0%,M:5.0%,n:100	stramenopiles_odb10
